# Supplementary material for: Modeling visual-based pitch, lift and speed control strategies in hoverflies
Source: PLoS Comput Biol. 2018 Jan 23;14(1):e1005894. doi: 10.1371/journal.pcbi.1005894 (PMC5780187; doi:10.1371/journal.pcbi.1005894)
Supplement: S1 Table — (XLSX) [file pcbi.1005894.s006.xlsx]

## Sheet: Feuil1
KpH	7	Halteres proportional gain
KdH	0.3	Halteres derivative gain
_x0001_ΔH	0.004	Halteres transport delay (s)
KpV	10 ± 5	Optic-flow regulation proportional gain
KdV	1 ± 0.3	Optic-flow regulation derivative gain
_x0001_ΔV	0.01	Optic-flow regulation transport delay (s)
ωxRfly	-0.04	Optic-flow set-point (rad:ms..1)
KpDLR	1.8 ± 0.05	Pitch orientation regulation proportional gain
KdDLR	5 ± 0.05	Pitch orientation regulation derivative gain
_x0001_ ΔDLR	0.01	Pitch orientation regulation transport delay (s)
KpF	0.4 ± 0.2 103	Flapping-wing force proportional gain
KiF	5 ± 0.5 103	Flapping-wing force integral gain
τ_x001C_W	0.002	Flapping-wing time constant (s)
